# Supplementary material for: Copper(ii) curcumin complexes for endoplasmic reticulum targeted photocytotoxicity
Source: RSC Adv. 2022 Oct 27;12(47):30722–33. doi: 10.1039/d2ra04813b (PMC9606729; doi:10.1039/d2ra04813b)
Supplement: RA-012-D2RA04813B-s002 [file RA-012-D2RA04813B-s002.cif]

# Electronic Supplementary Material (ESI) for RSC Advances.
# This journal is © The Royal Society of Chemistry 2022

####################################################################### 
# 
# This file contains crystal structure data downloaded from the 
# Cambridge Structural Database (CSD) hosted by the Cambridge 
# Crystallographic Data Centre (CCDC).
# 
# Full information about CCDC data access policies and citation 
# guidelines are available at http://www.ccdc.cam.ac.uk/access/V1 
# 
# Audit and citation data items may have been added by the CCDC. 
# Please retain this information to preserve the provenance of 
# this file and to allow appropriate attribution of the data. 
# 
#######################################################################

data_TRIDIB2A_0m
_database_code_depnum_ccdc_archive 'CCDC 2192685'
loop_
_audit_author_name
_audit_author_address
'Tridib K. Goswami' 'Gauhati University'
_audit_update_record             
;
2022-07-26 deposited with the CCDC.	2022-10-03 downloaded from the CCDC.
;

_audit_creation_method           SHELXL-2016/6
_shelx_SHELXL_version_number     2016/6
_chemical_name_systematic        ?
_chemical_name_common            ?
_chemical_melting_point          ?
_chemical_formula_moiety         ?
_chemical_formula_sum            'C17 H15 Cl Cu N2 O6.50'
_chemical_formula_weight         450.30

loop_
_atom_type_symbol
_atom_type_description
_atom_type_scat_dispersion_real
_atom_type_scat_dispersion_imag
_atom_type_scat_source
C C 0.0033 0.0016 'International Tables Vol C Tables 4.2.6.8 and 6.1.1.4'
H H 0.0000 0.0000 'International Tables Vol C Tables 4.2.6.8 and 6.1.1.4'
N N 0.0061 0.0033 'International Tables Vol C Tables 4.2.6.8 and 6.1.1.4'
O O 0.0106 0.0060 'International Tables Vol C Tables 4.2.6.8 and 6.1.1.4'
Cl Cl 0.1484 0.1585 'International Tables Vol C Tables 4.2.6.8 and 6.1.1.4'
Cu Cu 0.3201 1.2651 'International Tables Vol C Tables 4.2.6.8 and 6.1.1.4'

_space_group_crystal_system      triclinic
_space_group_IT_number           2
_space_group_name_H-M_alt        'P -1'
_space_group_name_Hall           '-P 1'

_shelx_space_group_comment       
;
The symmetry employed for this shelxl refinement is uniquely defined
by the following loop, which should always be used as a source of
symmetry information in preference to the above space-group names.
They are only intended as comments.
;

loop_
_space_group_symop_operation_xyz
'x, y, z'
'-x, -y, -z'

_cell_length_a                   8.596(2)
_cell_length_b                   10.119(2)
_cell_length_c                   12.532(3)
_cell_angle_alpha                97.262(11)
_cell_angle_beta                 105.219(11)
_cell_angle_gamma                111.170(11)
_cell_volume                     950.7(4)
_cell_formula_units_Z            2
_cell_measurement_temperature    296(2)
_cell_measurement_reflns_used    7620
_cell_measurement_theta_min      2.23
_cell_measurement_theta_max      28.22

_exptl_crystal_description       block
_exptl_crystal_colour            blue
_exptl_crystal_density_meas      ?
_exptl_crystal_density_method    ?
_exptl_crystal_density_diffrn    1.573
_exptl_crystal_F_000             458
_exptl_transmission_factor_min   ?
_exptl_transmission_factor_max   ?
_exptl_crystal_size_max          0.190
_exptl_crystal_size_mid          0.150
_exptl_crystal_size_min          0.130
_exptl_absorpt_coefficient_mu    1.328
_shelx_estimated_absorpt_T_min   0.786
_shelx_estimated_absorpt_T_max   0.846
_exptl_absorpt_correction_type   multi-scan
_exptl_absorpt_correction_T_min  0.786
_exptl_absorpt_correction_T_max  0.840
_exptl_absorpt_process_details   'Bruker AXS SADABS program'
_exptl_absorpt_special_details   'Sheldrick,G.M.,2015,University of gottingen'
_diffrn_ambient_temperature      296(2)
_diffrn_radiation_wavelength     0.71073
_diffrn_radiation_type           MoK\a
_diffrn_source                   'sealed tube'
_diffrn_measurement_device_type  'Bruker APEX-II CCD'
_diffrn_measurement_method       '\f and \w scans'
_diffrn_detector_area_resol_mean ?
_diffrn_reflns_number            17328
_diffrn_reflns_av_unetI/netI     0.0364
_diffrn_reflns_av_R_equivalents  0.0357
_diffrn_reflns_limit_h_min       -11
_diffrn_reflns_limit_h_max       13
_diffrn_reflns_limit_k_min       -15
_diffrn_reflns_limit_k_max       13
_diffrn_reflns_limit_l_min       -17
_diffrn_reflns_limit_l_max       18
_diffrn_reflns_theta_min         2.676
_diffrn_reflns_theta_max         32.981
_diffrn_reflns_theta_full        25.242
_diffrn_measured_fraction_theta_max 0.831
_diffrn_measured_fraction_theta_full 0.990
_diffrn_reflns_Laue_measured_fraction_max 0.831
_diffrn_reflns_Laue_measured_fraction_full 0.990
_diffrn_reflns_point_group_measured_fraction_max 0.831
_diffrn_reflns_point_group_measured_fraction_full 0.990
_reflns_number_total             5952
_reflns_number_gt                4237
_reflns_threshold_expression     'I > 2\s(I)'
_reflns_Friedel_coverage         0.000
_reflns_Friedel_fraction_max     .
_reflns_Friedel_fraction_full    .

_reflns_special_details          
;
 Reflections were merged by SHELXL according to the crystal
 class for the calculation of statistics and refinement.
 
 _reflns_Friedel_fraction is defined as the number of unique
 Friedel pairs measured divided by the number that would be
 possible theoretically, ignoring centric projections and
 systematic absences.
;

_computing_data_collection       ?
_computing_cell_refinement       ?
_computing_data_reduction        ?
_computing_structure_solution    ?
_computing_structure_refinement  'SHELXL-2016/6 (Sheldrick, 2016)'
_computing_molecular_graphics    ?
_computing_publication_material  ?
_refine_special_details          ?
_refine_ls_structure_factor_coef Fsqd
_refine_ls_matrix_type           full
_refine_ls_weighting_scheme      calc
_refine_ls_weighting_details     
'w=1/[\s^2^(Fo^2^)+(0.1020P)^2^+0.0068P] where P=(Fo^2^+2Fc^2^)/3'
_atom_sites_solution_primary     ?
_atom_sites_solution_secondary   ?
_atom_sites_solution_hydrogens   geom
_refine_ls_hydrogen_treatment    constr
_refine_ls_extinction_method     none
_refine_ls_extinction_coef       .
_refine_ls_number_reflns         5952
_refine_ls_number_parameters     252
_refine_ls_number_restraints     0
_refine_ls_R_factor_all          0.0671
_refine_ls_R_factor_gt           0.0463
_refine_ls_wR_factor_ref         0.1647
_refine_ls_wR_factor_gt          0.1439
_refine_ls_goodness_of_fit_ref   1.082
_refine_ls_restrained_S_all      1.082
_refine_ls_shift/su_max          0.001
_refine_ls_shift/su_mean         0.000

loop_
_atom_site_label
_atom_site_type_symbol
_atom_site_fract_x
_atom_site_fract_y
_atom_site_fract_z
_atom_site_U_iso_or_equiv
_atom_site_adp_type
_atom_site_occupancy
_atom_site_site_symmetry_order
_atom_site_calc_flag
_atom_site_refinement_flags_posn
_atom_site_refinement_flags_adp
_atom_site_refinement_flags_occupancy
_atom_site_disorder_assembly
_atom_site_disorder_group
C1 C 0.6614(4) 0.7020(4) 0.8864(2) 0.0607(7) Uani 1 1 d . . . . .
H1 H 0.748062 0.672236 0.876239 0.073 Uiso 1 1 calc R U . . .
C2 C 0.6296(5) 0.7061(4) 0.9899(3) 0.0714(9) Uani 1 1 d . . . . .
H2 H 0.694875 0.678619 1.047598 0.086 Uiso 1 1 calc R U . . .
C3 C 0.5057(5) 0.7492(4) 1.0075(2) 0.0702(9) Uani 1 1 d . . . . .
H3 H 0.484757 0.750541 1.076633 0.084 Uiso 1 1 calc R U . . .
C4 C 0.4064(4) 0.7929(3) 0.9198(2) 0.0546(6) Uani 1 1 d . . . . .
C5 C 0.2769(5) 0.8447(4) 0.9294(3) 0.0654(8) Uani 1 1 d . . . . .
H5 H 0.250915 0.849870 0.996870 0.079 Uiso 1 1 calc R U . . .
C6 C 0.1893(4) 0.8871(3) 0.8425(3) 0.0603(7) Uani 1 1 d . . . . .
H6 H 0.104588 0.920370 0.851348 0.072 Uiso 1 1 calc R U . . .
C7 C 0.2272(3) 0.8807(3) 0.7377(2) 0.0480(5) Uani 1 1 d . . . . .
C8 C 0.1450(4) 0.9237(3) 0.6428(3) 0.0577(7) Uani 1 1 d . . . . .
H8 H 0.059083 0.958258 0.645545 0.069 Uiso 1 1 calc R U . . .
C9 C 0.1926(4) 0.9142(3) 0.5484(3) 0.0592(7) Uani 1 1 d . . . . .
H9 H 0.139610 0.942842 0.486228 0.071 Uiso 1 1 calc R U . . .
C10 C 0.3194(3) 0.8622(3) 0.5439(2) 0.0479(5) Uani 1 1 d . . . . .
H10 H 0.350452 0.857032 0.478299 0.057 Uiso 1 1 calc R U . . .
C11 C 0.3543(3) 0.8299(2) 0.72596(19) 0.0408(5) Uani 1 1 d . . . . .
C12 C 0.4457(3) 0.7848(3) 0.81839(19) 0.0437(5) Uani 1 1 d . . . . .
C13 C 0.7838(3) 0.5880(3) 0.5911(2) 0.0510(6) Uani 1 1 d . . . . .
C14 C 0.7364(4) 0.5976(3) 0.4778(2) 0.0559(6) Uani 1 1 d . . . . .
H14 H 0.776877 0.552213 0.428784 0.067 Uiso 1 1 calc R U . . .
C15 C 0.6341(3) 0.6691(3) 0.4324(2) 0.0487(6) Uani 1 1 d . . . . .
C16 C 0.8957(4) 0.5076(4) 0.6321(3) 0.0716(9) Uani 1 1 d . . . . .
H16A H 0.918111 0.462909 0.568860 0.107 Uiso 1 1 calc R U . . .
H16B H 0.834495 0.433414 0.665271 0.107 Uiso 1 1 calc R U . . .
H16C H 1.005990 0.575117 0.688307 0.107 Uiso 1 1 calc R U . . .
C17 C 0.5950(4) 0.6742(4) 0.3088(2) 0.0647(8) Uani 1 1 d . . . . .
H17A H 0.676637 0.650129 0.279656 0.097 Uiso 1 1 calc R U . . .
H17B H 0.607039 0.770717 0.302507 0.097 Uiso 1 1 calc R U . . .
H17C H 0.476335 0.605035 0.265703 0.097 Uiso 1 1 calc R U . . .
N1 N 0.5692(3) 0.7403(2) 0.80090(17) 0.0468(5) Uani 1 1 d . . . . .
N2 N 0.3989(3) 0.8190(2) 0.63049(16) 0.0406(4) Uani 1 1 d . . . . .
O1 O 0.7368(3) 0.6427(2) 0.66749(17) 0.0543(4) Uani 1 1 d . . . . .
O2 O 0.5658(3) 0.7326(2) 0.48773(16) 0.0520(4) Uani 1 1 d . . . . .
O3 O 0.8119(3) 0.9860(2) 0.6955(2) 0.0727(6) Uani 1 1 d . . . . .
O4 O 0.9976(4) 1.2334(3) 0.7593(3) 0.0987(9) Uani 1 1 d . . . . .
O5 O 0.9292(4) 1.0982(4) 0.8907(2) 0.0969(9) Uani 1 1 d . . . . .
O6 O 0.7121(4) 1.1488(4) 0.7721(3) 0.1045(10) Uani 1 1 d . . . . .
O7 O 0.000000 0.500000 1.000000 0.355(9) Uani 1 2 d S . P . .
Cl1 Cl 0.86363(8) 1.11910(7) 0.78044(5) 0.05030(17) Uani 1 1 d . . . . .
Cu1 Cu 0.58421(4) 0.74075(3) 0.64374(2) 0.04442(13) Uani 1 1 d . . . . .

loop_
_atom_site_aniso_label
_atom_site_aniso_U_11
_atom_site_aniso_U_22
_atom_site_aniso_U_33
_atom_site_aniso_U_23
_atom_site_aniso_U_13
_atom_site_aniso_U_12
C1 0.0599(16) 0.0747(18) 0.0492(14) 0.0206(13) 0.0106(12) 0.0331(14)
C2 0.074(2) 0.084(2) 0.0487(15) 0.0279(15) 0.0084(14) 0.0298(17)
C3 0.082(2) 0.089(2) 0.0382(13) 0.0217(14) 0.0222(13) 0.0301(18)
C4 0.0613(16) 0.0580(14) 0.0429(12) 0.0119(11) 0.0227(11) 0.0190(13)
C5 0.083(2) 0.0716(18) 0.0531(15) 0.0137(13) 0.0437(15) 0.0300(16)
C6 0.0623(17) 0.0641(16) 0.0674(17) 0.0122(13) 0.0389(14) 0.0293(14)
C7 0.0476(13) 0.0445(12) 0.0570(14) 0.0096(10) 0.0242(11) 0.0207(10)
C8 0.0561(16) 0.0617(15) 0.0701(17) 0.0201(13) 0.0248(13) 0.0368(13)
C9 0.0653(17) 0.0661(16) 0.0622(16) 0.0263(13) 0.0211(13) 0.0414(14)
C10 0.0522(14) 0.0542(13) 0.0460(12) 0.0188(10) 0.0192(10) 0.0274(11)
C11 0.0419(11) 0.0405(10) 0.0411(11) 0.0088(8) 0.0170(9) 0.0164(9)
C12 0.0468(13) 0.0444(11) 0.0387(11) 0.0084(9) 0.0157(9) 0.0168(10)
C13 0.0383(12) 0.0457(12) 0.0703(17) 0.0108(11) 0.0204(11) 0.0183(10)
C14 0.0517(14) 0.0620(15) 0.0600(15) 0.0057(12) 0.0284(12) 0.0262(12)
C15 0.0471(13) 0.0459(12) 0.0512(13) 0.0080(10) 0.0247(11) 0.0126(10)
C16 0.0643(18) 0.0723(18) 0.089(2) 0.0100(16) 0.0222(16) 0.0457(16)
C17 0.078(2) 0.0687(18) 0.0507(15) 0.0110(13) 0.0338(14) 0.0266(16)
N1 0.0475(11) 0.0564(11) 0.0416(10) 0.0161(9) 0.0139(8) 0.0263(10)
N2 0.0421(10) 0.0451(9) 0.0392(9) 0.0115(7) 0.0151(8) 0.0215(8)
O1 0.0574(11) 0.0641(11) 0.0539(10) 0.0150(8) 0.0185(8) 0.0387(9)
O2 0.0644(11) 0.0615(10) 0.0437(9) 0.0161(8) 0.0246(8) 0.0353(9)
O3 0.0765(14) 0.0614(12) 0.0811(14) 0.0002(10) 0.0455(12) 0.0214(11)
O4 0.095(2) 0.0736(16) 0.104(2) 0.0180(14) 0.0410(16) 0.0043(15)
O5 0.106(2) 0.154(3) 0.0545(13) 0.0321(15) 0.0284(13) 0.076(2)
O6 0.0826(18) 0.118(2) 0.121(2) -0.0013(18) 0.0195(16) 0.0713(18)
O7 0.63(2) 0.123(6) 0.54(2) 0.160(9) 0.479(19) 0.182(10)
Cl1 0.0505(3) 0.0573(3) 0.0466(3) 0.0076(2) 0.0180(2) 0.0265(3)
Cu1 0.0477(2) 0.0566(2) 0.04176(18) 0.01532(13) 0.02028(13) 0.03068(16)

_geom_special_details            
;
 All esds (except the esd in the dihedral angle between two l.s. planes)
 are estimated using the full covariance matrix.  The cell esds are taken
 into account individually in the estimation of esds in distances, angles
 and torsion angles; correlations between esds in cell parameters are only
 used when they are defined by crystal symmetry.  An approximate (isotropic)
 treatment of cell esds is used for estimating esds involving l.s. planes.
;

loop_
_geom_bond_atom_site_label_1
_geom_bond_atom_site_label_2
_geom_bond_distance
_geom_bond_site_symmetry_2
_geom_bond_publ_flag
C1 N1 1.344(3) . ?
C1 C2 1.393(5) . ?
C1 H1 0.9300 . ?
C2 C3 1.344(5) . ?
C2 H2 0.9300 . ?
C3 C4 1.426(4) . ?
C3 H3 0.9300 . ?
C4 C12 1.398(4) . ?
C4 C5 1.416(5) . ?
C5 C6 1.363(5) . ?
C5 H5 0.9300 . ?
C6 C7 1.434(4) . ?
C6 H6 0.9300 . ?
C7 C11 1.397(3) . ?
C7 C8 1.419(4) . ?
C8 C9 1.353(4) . ?
C8 H8 0.9300 . ?
C9 C10 1.382(4) . ?
C9 H9 0.9300 . ?
C10 N2 1.334(3) . ?
C10 H10 0.9300 . ?
C11 N2 1.352(3) . ?
C11 C12 1.443(3) . ?
C12 N1 1.349(3) . ?
C13 O1 1.272(3) . ?
C13 C14 1.397(4) . ?
C13 C16 1.504(4) . ?
C14 C15 1.386(4) . ?
C14 H14 0.9300 . ?
C15 O2 1.270(3) . ?
C15 C17 1.508(4) . ?
C16 H16A 0.9600 . ?
C16 H16B 0.9600 . ?
C16 H16C 0.9600 . ?
C17 H17A 0.9600 . ?
C17 H17B 0.9600 . ?
C17 H17C 0.9600 . ?
N1 Cu1 2.008(2) . ?
N2 Cu1 1.999(2) . ?
O1 Cu1 1.8981(18) . ?
O2 Cu1 1.9083(19) . ?
O3 Cl1 1.449(2) . ?
O3 Cu1 2.414(2) . ?
O4 Cl1 1.418(3) . ?
O5 Cl1 1.423(2) . ?
O6 Cl1 1.421(3) . ?

loop_
_geom_angle_atom_site_label_1
_geom_angle_atom_site_label_2
_geom_angle_atom_site_label_3
_geom_angle
_geom_angle_site_symmetry_1
_geom_angle_site_symmetry_3
_geom_angle_publ_flag
N1 C1 C2 121.3(3) . . ?
N1 C1 H1 119.3 . . ?
C2 C1 H1 119.3 . . ?
C3 C2 C1 120.8(3) . . ?
C3 C2 H2 119.6 . . ?
C1 C2 H2 119.6 . . ?
C2 C3 C4 119.9(3) . . ?
C2 C3 H3 120.1 . . ?
C4 C3 H3 120.1 . . ?
C12 C4 C5 119.2(3) . . ?
C12 C4 C3 115.7(3) . . ?
C5 C4 C3 125.1(3) . . ?
C6 C5 C4 121.9(3) . . ?
C6 C5 H5 119.0 . . ?
C4 C5 H5 119.0 . . ?
C5 C6 C7 120.2(3) . . ?
C5 C6 H6 119.9 . . ?
C7 C6 H6 119.9 . . ?
C11 C7 C8 116.3(2) . . ?
C11 C7 C6 119.0(2) . . ?
C8 C7 C6 124.6(2) . . ?
C9 C8 C7 119.5(2) . . ?
C9 C8 H8 120.3 . . ?
C7 C8 H8 120.3 . . ?
C8 C9 C10 120.4(2) . . ?
C8 C9 H9 119.8 . . ?
C10 C9 H9 119.8 . . ?
N2 C10 C9 122.3(2) . . ?
N2 C10 H10 118.9 . . ?
C9 C10 H10 118.9 . . ?
N2 C11 C7 123.6(2) . . ?
N2 C11 C12 116.2(2) . . ?
C7 C11 C12 120.2(2) . . ?
N1 C12 C4 124.2(2) . . ?
N1 C12 C11 116.4(2) . . ?
C4 C12 C11 119.4(2) . . ?
O1 C13 C14 124.5(2) . . ?
O1 C13 C16 114.2(3) . . ?
C14 C13 C16 121.3(3) . . ?
C15 C14 C13 125.4(2) . . ?
C15 C14 H14 117.3 . . ?
C13 C14 H14 117.3 . . ?
O2 C15 C14 124.6(2) . . ?
O2 C15 C17 115.0(3) . . ?
C14 C15 C17 120.4(2) . . ?
C13 C16 H16A 109.5 . . ?
C13 C16 H16B 109.5 . . ?
H16A C16 H16B 109.5 . . ?
C13 C16 H16C 109.5 . . ?
H16A C16 H16C 109.5 . . ?
H16B C16 H16C 109.5 . . ?
C15 C17 H17A 109.5 . . ?
C15 C17 H17B 109.5 . . ?
H17A C17 H17B 109.5 . . ?
C15 C17 H17C 109.5 . . ?
H17A C17 H17C 109.5 . . ?
H17B C17 H17C 109.5 . . ?
C1 N1 C12 118.1(2) . . ?
C1 N1 Cu1 129.5(2) . . ?
C12 N1 Cu1 112.36(15) . . ?
C10 N2 C11 117.9(2) . . ?
C10 N2 Cu1 129.46(17) . . ?
C11 N2 Cu1 112.60(15) . . ?
C13 O1 Cu1 125.46(19) . . ?
C15 O2 Cu1 125.35(18) . . ?
Cl1 O3 Cu1 135.29(13) . . ?
O4 Cl1 O6 111.5(2) . . ?
O4 Cl1 O5 110.21(18) . . ?
O6 Cl1 O5 109.34(19) . . ?
O4 Cl1 O3 108.20(16) . . ?
O6 Cl1 O3 108.50(16) . . ?
O5 Cl1 O3 108.99(18) . . ?
O1 Cu1 O2 94.47(8) . . ?
O1 Cu1 N2 170.16(8) . . ?
O2 Cu1 N2 91.81(8) . . ?
O1 Cu1 N1 90.66(8) . . ?
O2 Cu1 N1 172.53(8) . . ?
N2 Cu1 N1 82.41(8) . . ?
O1 Cu1 O3 97.08(9) . . ?
O2 Cu1 O3 89.15(8) . . ?
N2 Cu1 O3 90.57(8) . . ?
N1 Cu1 O3 95.61(8) . . ?

_refine_diff_density_max         0.982
_refine_diff_density_min         -0.706
_refine_diff_density_rms         0.111

_shelx_res_file                  
;
TITL TRIDIB2A_0m in P-1
    TRIDIB2A_0m.res
    created by SHELXL-2016/6 at 09:04:24 on 07-Jan-2017
CELL 0.71073 8.5959 10.1186 12.5319 97.262 105.219 111.170
ZERR 2.00 0.0020 0.0023 0.0027 0.011 0.011 0.011
LATT 1
SFAC C  H  N  O  Cl Cu
UNIT 34  30  4  13  2  2
LIST 4
L.S. 8
ACTA
BOND $H
FMAP 2
PLAN 4
SIZE 0.13 0.15 0.19
TEMP 23.000
WGHT    0.102000    0.006800
FVAR       0.14077
C1    1    0.661361    0.702021    0.886409    11.00000    0.05990    0.07467 =
         0.04919    0.02065    0.01065    0.03310
AFIX  43
H1    2    0.748062    0.672236    0.876239    11.00000   -1.20000
AFIX   0
C2    1    0.629598    0.706072    0.989919    11.00000    0.07419    0.08431 =
         0.04872    0.02794    0.00842    0.02975
AFIX  43
H2    2    0.694875    0.678619    1.047598    11.00000   -1.20000
AFIX   0
C3    1    0.505697    0.749197    1.007454    11.00000    0.08212    0.08887 =
         0.03822    0.02170    0.02219    0.03013
AFIX  43
H3    2    0.484757    0.750541    1.076633    11.00000   -1.20000
AFIX   0
C4    1    0.406444    0.792875    0.919782    11.00000    0.06128    0.05799 =
         0.04290    0.01194    0.02267    0.01904
C5    1    0.276935    0.844663    0.929372    11.00000    0.08293    0.07155 =
         0.05306    0.01370    0.04368    0.02999
AFIX  43
H5    2    0.250915    0.849870    0.996870    11.00000   -1.20000
AFIX   0
C6    1    0.189268    0.887119    0.842542    11.00000    0.06227    0.06409 =
         0.06738    0.01224    0.03887    0.02927
AFIX  43
H6    2    0.104588    0.920370    0.851348    11.00000   -1.20000
REM #####
AFIX   0
C7    1    0.227160    0.880686    0.737677    11.00000    0.04762    0.04447 =
         0.05702    0.00957    0.02423    0.02072
C8    1    0.144989    0.923746    0.642821    11.00000    0.05613    0.06170 =
         0.07012    0.02011    0.02480    0.03675
AFIX  43
H8    2    0.059083    0.958258    0.645545    11.00000   -1.20000
AFIX   0
C9    1    0.192563    0.914210    0.548434    11.00000    0.06533    0.06610 =
         0.06224    0.02627    0.02114    0.04137
AFIX  43
H9    2    0.139610    0.942842    0.486228    11.00000   -1.20000
AFIX   0
C10   1    0.319401    0.862162    0.543931    11.00000    0.05218    0.05417 =
         0.04601    0.01880    0.01916    0.02744
AFIX  43
H10   2    0.350452    0.857032    0.478299    11.00000   -1.20000
AFIX   0
C11   1    0.354274    0.829885    0.725961    11.00000    0.04189    0.04050 =
         0.04113    0.00876    0.01699    0.01642
C12   1    0.445736    0.784794    0.818393    11.00000    0.04682    0.04437 =
         0.03869    0.00841    0.01568    0.01685
C13   1    0.783794    0.587967    0.591089    11.00000    0.03834    0.04571 =
         0.07030    0.01084    0.02036    0.01831
C14   1    0.736437    0.597557    0.477811    11.00000    0.05168    0.06197 =
         0.05998    0.00575    0.02837    0.02625
AFIX  43
H14   2    0.776877    0.552213    0.428784    11.00000   -1.20000
AFIX   0
C15   1    0.634139    0.669069    0.432396    11.00000    0.04708    0.04586 =
         0.05124    0.00801    0.02469    0.01264
C16   1    0.895721    0.507581    0.632090    11.00000    0.06426    0.07228 =
         0.08921    0.01002    0.02221    0.04567
AFIX 137
H16A  2    0.918111    0.462909    0.568860    11.00000   -1.50000
H16B  2    0.834495    0.433414    0.665271    11.00000   -1.50000
H16C  2    1.005990    0.575117    0.688307    11.00000   -1.50000
AFIX   0
C17   1    0.594982    0.674204    0.308848    11.00000    0.07827    0.06867 =
         0.05069    0.01096    0.03379    0.02663
AFIX 137
H17A  2    0.676637    0.650129    0.279656    11.00000   -1.50000
H17B  2    0.607039    0.770717    0.302507    11.00000   -1.50000
H17C  2    0.476335    0.605035    0.265703    11.00000   -1.50000
AFIX   0
N1    3    0.569182    0.740310    0.800902    11.00000    0.04754    0.05636 =
         0.04160    0.01609    0.01388    0.02629
N2    3    0.398898    0.818998    0.630494    11.00000    0.04214    0.04506 =
         0.03918    0.01150    0.01511    0.02150
O1    4    0.736806    0.642710    0.667493    11.00000    0.05740    0.06409 =
         0.05394    0.01504    0.01848    0.03867
O2    4    0.565792    0.732637    0.487732    11.00000    0.06436    0.06149 =
         0.04369    0.01609    0.02458    0.03529
O3    4    0.811868    0.986012    0.695542    11.00000    0.07646    0.06144 =
         0.08114    0.00024    0.04550    0.02144
O4    4    0.997617    1.233419    0.759339    11.00000    0.09465    0.07359 =
         0.10425    0.01797    0.04098    0.00428
O5    4    0.929172    1.098197    0.890745    11.00000    0.10566    0.15413 =
         0.05449    0.03209    0.02837    0.07629
O6    4    0.712055    1.148831    0.772132    11.00000    0.08265    0.11837 =
         0.12118   -0.00133    0.01952    0.07135
O7    4    0.000000    0.500000    1.000000    10.50000    0.62731    0.12326 =
         0.54403    0.16016    0.47903    0.18184
CL1   5    0.863627    1.119098    0.780440    11.00000    0.05050    0.05731 =
         0.04664    0.00756    0.01801    0.02655
CU1   6    0.584211    0.740752    0.643742    11.00000    0.04767    0.05660 =
         0.04176    0.01532    0.02028    0.03068
HKLF 4 1 1 0 0 0 1 0 0 0 1


REM  TRIDIB2A_0m in P-1
REM R1 =  0.0463 for    4237 Fo > 4sig(Fo)  and  0.0671 for all    5952 data
REM    252 parameters refined using      0 restraints

END

WGHT      0.1020      0.0068

REM Highest difference peak  0.982,  deepest hole -0.706,  1-sigma level  0.111
Q1    1   0.1800  0.5596  1.0931  11.00000  0.05    0.98
Q2    1  -0.1134  0.5122  1.0421  11.00000  0.05    0.50
Q3    1   0.7328  0.4058  0.3203  11.00000  0.05    0.32
Q4    1   1.1952  0.5963  0.7185  11.00000  0.05    0.32
;
_shelx_res_checksum              56482
####################################################################### 
# 
# This file contains crystal structure data downloaded from the 
# Cambridge Structural Database (CSD) hosted by the Cambridge 
# Crystallographic Data Centre (CCDC).
# 
# Full information about CCDC data access policies and citation 
# guidelines are available at http://www.ccdc.cam.ac.uk/access/V1 
# 
# Audit and citation data items may have been added by the CCDC. 
# Please retain this information to preserve the provenance of 
# this file and to allow appropriate attribution of the data. 
# 
#######################################################################

data_TRIDIB7_0m
_database_code_depnum_ccdc_archive 'CCDC 2192686'
loop_
_audit_author_name
_audit_author_address
'Tridib K. Goswami' 'Gauhati University'
_audit_update_record             
;
2022-07-26 deposited with the CCDC.	2022-10-03 downloaded from the CCDC.
;

_audit_creation_method           SHELXL-2016/6
_shelx_SHELXL_version_number     2016/6
_chemical_name_systematic        ?
_chemical_name_common            ?
_chemical_melting_point          ?
_chemical_formula_moiety         ?
_chemical_formula_sum            'C19 H15 Cl Cu N4 O6'
_chemical_formula_weight         494.34

loop_
_atom_type_symbol
_atom_type_description
_atom_type_scat_dispersion_real
_atom_type_scat_dispersion_imag
_atom_type_scat_source
C C 0.0033 0.0016 'International Tables Vol C Tables 4.2.6.8 and 6.1.1.4'
H H 0.0000 0.0000 'International Tables Vol C Tables 4.2.6.8 and 6.1.1.4'
N N 0.0061 0.0033 'International Tables Vol C Tables 4.2.6.8 and 6.1.1.4'
O O 0.0106 0.0060 'International Tables Vol C Tables 4.2.6.8 and 6.1.1.4'
Cl Cl 0.1484 0.1585 'International Tables Vol C Tables 4.2.6.8 and 6.1.1.4'
Cu Cu 0.3201 1.2651 'International Tables Vol C Tables 4.2.6.8 and 6.1.1.4'

_space_group_crystal_system      monoclinic
_space_group_IT_number           14
_space_group_name_H-M_alt        'P 21/n'
_space_group_name_Hall           '-P 2yn'

_shelx_space_group_comment       
;
The symmetry employed for this shelxl refinement is uniquely defined
by the following loop, which should always be used as a source of
symmetry information in preference to the above space-group names.
They are only intended as comments.
;

loop_
_space_group_symop_operation_xyz
'x, y, z'
'-x+1/2, y+1/2, -z+1/2'
'-x, -y, -z'
'x-1/2, -y-1/2, z-1/2'

_cell_length_a                   10.1600(12)
_cell_length_b                   9.5194(10)
_cell_length_c                   20.454(3)
_cell_angle_alpha                90
_cell_angle_beta                 102.925(7)
_cell_angle_gamma                90
_cell_volume                     1928.1(4)
_cell_formula_units_Z            4
_cell_measurement_temperature    296(2)
_cell_measurement_reflns_used    4050
_cell_measurement_theta_min      2.37
_cell_measurement_theta_max      24.94

_exptl_crystal_description       block
_exptl_crystal_colour            blue
_exptl_crystal_density_meas      ?
_exptl_crystal_density_method    ?
_exptl_crystal_density_diffrn    1.703
_exptl_crystal_F_000             1004
_exptl_transmission_factor_min   ?
_exptl_transmission_factor_max   ?
_exptl_crystal_size_max          0.180
_exptl_crystal_size_mid          0.140
_exptl_crystal_size_min          0.090
_exptl_absorpt_coefficient_mu    1.319
_shelx_estimated_absorpt_T_min   0.797
_shelx_estimated_absorpt_T_max   0.890
_exptl_absorpt_correction_type   multi-scan
_exptl_absorpt_correction_T_min  0.800
_exptl_absorpt_correction_T_max  0.887
_exptl_absorpt_process_details   'Bruker AXS SADABS program'
_exptl_absorpt_special_details   'Sheldrick,G.M.,2015,University of gottingen'
_diffrn_ambient_temperature      296(2)
_diffrn_radiation_wavelength     0.71073
_diffrn_radiation_type           MoK\a
_diffrn_source                   'sealed tube'
_diffrn_measurement_device_type  'Bruker APEX-II CCD'
_diffrn_measurement_method       '\f and \w scans'
_diffrn_detector_area_resol_mean ?
_diffrn_reflns_number            15917
_diffrn_reflns_av_unetI/netI     0.0566
_diffrn_reflns_av_R_equivalents  0.0549
_diffrn_reflns_limit_h_min       -9
_diffrn_reflns_limit_h_max       13
_diffrn_reflns_limit_k_min       -11
_diffrn_reflns_limit_k_max       12
_diffrn_reflns_limit_l_min       -26
_diffrn_reflns_limit_l_max       20
_diffrn_reflns_theta_min         2.493
_diffrn_reflns_theta_max         27.852
_diffrn_reflns_theta_full        25.242
_diffrn_measured_fraction_theta_max 0.983
_diffrn_measured_fraction_theta_full 0.994
_diffrn_reflns_Laue_measured_fraction_max 0.983
_diffrn_reflns_Laue_measured_fraction_full 0.994
_diffrn_reflns_point_group_measured_fraction_max 0.983
_diffrn_reflns_point_group_measured_fraction_full 0.994
_reflns_number_total             4514
_reflns_number_gt                3228
_reflns_threshold_expression     'I > 2\s(I)'
_reflns_Friedel_coverage         0.000
_reflns_Friedel_fraction_max     .
_reflns_Friedel_fraction_full    .

_reflns_special_details          
;
 Reflections were merged by SHELXL according to the crystal
 class for the calculation of statistics and refinement.
 
 _reflns_Friedel_fraction is defined as the number of unique
 Friedel pairs measured divided by the number that would be
 possible theoretically, ignoring centric projections and
 systematic absences.
;

_computing_data_collection       ?
_computing_cell_refinement       ?
_computing_data_reduction        ?
_computing_structure_solution    ?
_computing_structure_refinement  'SHELXL-2016/6 (Sheldrick, 2016)'
_computing_molecular_graphics    ?
_computing_publication_material  ?
_refine_special_details          ?
_refine_ls_structure_factor_coef Fsqd
_refine_ls_matrix_type           full
_refine_ls_weighting_scheme      calc
_refine_ls_weighting_details     
'w=1/[\s^2^(Fo^2^)+(0.0861P)^2^+1.0893P] where P=(Fo^2^+2Fc^2^)/3'
_atom_sites_solution_primary     ?
_atom_sites_solution_secondary   ?
_atom_sites_solution_hydrogens   geom
_refine_ls_hydrogen_treatment    constr
_refine_ls_extinction_method     'SHELXL-2016/6 (Sheldrick 2016)'
_refine_ls_extinction_coef       0.0056(12)
_refine_ls_extinction_expression Fc^*^=kFc[1+0.001xFc^2^\l^3^/sin(2\q)]^-1/4^
_refine_ls_number_reflns         4514
_refine_ls_number_parameters     283
_refine_ls_number_restraints     0
_refine_ls_R_factor_all          0.0830
_refine_ls_R_factor_gt           0.0559
_refine_ls_wR_factor_ref         0.1649
_refine_ls_wR_factor_gt          0.1479
_refine_ls_goodness_of_fit_ref   1.081
_refine_ls_restrained_S_all      1.081
_refine_ls_shift/su_max          0.001
_refine_ls_shift/su_mean         0.000

loop_
_atom_site_label
_atom_site_type_symbol
_atom_site_fract_x
_atom_site_fract_y
_atom_site_fract_z
_atom_site_U_iso_or_equiv
_atom_site_adp_type
_atom_site_occupancy
_atom_site_site_symmetry_order
_atom_site_calc_flag
_atom_site_refinement_flags_posn
_atom_site_refinement_flags_adp
_atom_site_refinement_flags_occupancy
_atom_site_disorder_assembly
_atom_site_disorder_group
C1 C 0.1940(4) -0.0019(4) 0.14582(19) 0.0408(9) Uani 1 1 d . . . . .
H1 H 0.162025 0.021983 0.183560 0.049 Uiso 1 1 calc R U . . .
C2 C 0.2873(4) -0.1111(5) 0.1505(2) 0.0481(10) Uani 1 1 d . . . . .
H2 H 0.314949 -0.160523 0.190430 0.058 Uiso 1 1 calc R U . . .
C3 C 0.3379(4) -0.1448(4) 0.0958(2) 0.0436(9) Uani 1 1 d . . . . .
H3 H 0.400053 -0.217351 0.098024 0.052 Uiso 1 1 calc R U . . .
C4 C 0.2943(4) -0.0680(4) 0.03613(19) 0.0339(8) Uani 1 1 d . . . . .
C5 C 0.3454(4) -0.0907(4) -0.0242(2) 0.0378(8) Uani 1 1 d . . . . .
C6 C 0.4900(4) -0.2024(5) -0.0762(3) 0.0514(11) Uani 1 1 d . . . . .
H6 H 0.557826 -0.267847 -0.076439 0.062 Uiso 1 1 calc R U . . .
C7 C 0.4387(4) -0.1258(5) -0.1351(3) 0.0535(12) Uani 1 1 d . . . . .
H7 H 0.474605 -0.141536 -0.172474 0.064 Uiso 1 1 calc R U . . .
C8 C 0.2936(4) -0.0132(4) -0.0824(2) 0.0367(8) Uani 1 1 d . . . . .
C9 C 0.1875(4) 0.0901(4) -0.08404(18) 0.0352(8) Uani 1 1 d . . . . .
C10 C 0.1255(4) 0.1676(4) -0.1413(2) 0.0436(9) Uani 1 1 d . . . . .
H10 H 0.149109 0.152339 -0.182091 0.052 Uiso 1 1 calc R U . . .
C11 C 0.0303(4) 0.2655(4) -0.1361(2) 0.0446(10) Uani 1 1 d . . . . .
H11 H -0.012349 0.316358 -0.173675 0.054 Uiso 1 1 calc R U . . .
C12 C -0.0034(4) 0.2896(4) -0.07420(19) 0.0374(8) Uani 1 1 d . . . . .
H12 H -0.065484 0.359466 -0.070903 0.045 Uiso 1 1 calc R U . . .
C13 C 0.1457(3) 0.1164(4) -0.02501(18) 0.0318(7) Uani 1 1 d . . . . .
C14 C 0.1992(4) 0.0360(4) 0.03509(18) 0.0324(8) Uani 1 1 d . . . . .
C15 C -0.1034(4) 0.2745(4) 0.1830(2) 0.0399(9) Uani 1 1 d . . . . .
C16 C -0.1880(4) 0.3770(4) 0.1476(2) 0.0434(9) Uani 1 1 d . . . . .
H16 H -0.243652 0.425123 0.170360 0.052 Uiso 1 1 calc R U . . .
C17 C -0.1961(4) 0.4131(4) 0.0812(2) 0.0379(8) Uani 1 1 d . . . . .
C18 C -0.1131(5) 0.2350(5) 0.2526(2) 0.0560(12) Uani 1 1 d . . . . .
H18A H -0.178794 0.161637 0.250499 0.084 Uiso 1 1 calc R U . . .
H18B H -0.140072 0.315503 0.274671 0.084 Uiso 1 1 calc R U . . .
H18C H -0.026793 0.202488 0.277255 0.084 Uiso 1 1 calc R U . . .
C19 C -0.3024(4) 0.5143(5) 0.0462(2) 0.0503(10) Uani 1 1 d . . . . .
H19A H -0.260069 0.599574 0.036483 0.075 Uiso 1 1 calc R U . . .
H19B H -0.363288 0.534816 0.074701 0.075 Uiso 1 1 calc R U . . .
H19C H -0.351651 0.473176 0.005145 0.075 Uiso 1 1 calc R U . . .
N1 N 0.1493(3) 0.0691(3) 0.08936(15) 0.0338(7) Uani 1 1 d . . . . .
N2 N 0.0515(3) 0.2148(3) -0.02022(15) 0.0324(6) Uani 1 1 d . . . . .
N3 N 0.4465(3) -0.1858(4) -0.02096(19) 0.0457(8) Uani 1 1 d . . . . .
N4 N 0.3409(3) -0.0319(4) -0.13928(18) 0.0457(8) Uani 1 1 d . . . . .
O1 O -0.0177(3) 0.2049(3) 0.15954(14) 0.0444(7) Uani 1 1 d . . . . .
O2 O -0.1209(3) 0.3633(3) 0.04470(13) 0.0429(7) Uani 1 1 d . . . . .
O3 O 0.2083(4) 0.3861(4) 0.09987(16) 0.0676(10) Uani 1 1 d . . . . .
O4 O 0.4040(6) 0.5030(6) 0.1431(3) 0.128(2) Uani 1 1 d . . . . .
O5 O 0.3408(6) 0.3209(5) 0.2027(2) 0.1076(17) Uani 1 1 d . . . . .
O6 O 0.2233(6) 0.5267(6) 0.1934(2) 0.128(2) Uani 1 1 d . . . . .
Cl1 Cl 0.29339(12) 0.43461(11) 0.16114(5) 0.0509(3) Uani 1 1 d . . . . .
Cu1 Cu 0.01833(4) 0.22965(5) 0.07312(2) 0.03461(19) Uani 1 1 d . . . . .

loop_
_atom_site_aniso_label
_atom_site_aniso_U_11
_atom_site_aniso_U_22
_atom_site_aniso_U_33
_atom_site_aniso_U_23
_atom_site_aniso_U_13
_atom_site_aniso_U_12
C1 0.048(2) 0.040(2) 0.0333(19) 0.0001(16) 0.0081(17) 0.0021(17)
C2 0.051(2) 0.046(2) 0.046(2) 0.0076(19) 0.0071(19) 0.0090(19)
C3 0.042(2) 0.036(2) 0.051(2) 0.0053(18) 0.0072(18) 0.0073(17)
C4 0.0338(18) 0.0232(18) 0.044(2) -0.0023(15) 0.0077(15) -0.0036(14)
C5 0.0361(19) 0.0261(19) 0.053(2) -0.0079(16) 0.0147(17) -0.0051(15)
C6 0.039(2) 0.039(3) 0.079(3) -0.013(2) 0.019(2) -0.0009(18)
C7 0.050(2) 0.047(3) 0.073(3) -0.018(2) 0.034(2) -0.008(2)
C8 0.0374(19) 0.0269(19) 0.050(2) -0.0073(16) 0.0186(17) -0.0064(15)
C9 0.0374(19) 0.0307(19) 0.0399(19) -0.0028(15) 0.0138(15) -0.0066(15)
C10 0.049(2) 0.046(2) 0.039(2) -0.0004(18) 0.0167(17) -0.0035(19)
C11 0.050(2) 0.043(2) 0.042(2) 0.0079(18) 0.0114(18) 0.0024(18)
C12 0.039(2) 0.029(2) 0.043(2) 0.0035(16) 0.0076(16) 0.0036(15)
C13 0.0321(18) 0.0251(18) 0.0393(19) -0.0043(14) 0.0101(14) -0.0040(14)
C14 0.0347(18) 0.0245(18) 0.0390(19) -0.0037(15) 0.0101(15) -0.0049(14)
C15 0.039(2) 0.043(2) 0.040(2) -0.0072(17) 0.0118(16) -0.0016(17)
C16 0.046(2) 0.037(2) 0.050(2) -0.0050(18) 0.0193(18) 0.0081(17)
C17 0.0344(19) 0.0284(19) 0.051(2) -0.0012(16) 0.0098(16) -0.0012(15)
C18 0.057(3) 0.071(3) 0.042(2) -0.009(2) 0.014(2) 0.006(2)
C19 0.051(2) 0.038(2) 0.063(3) 0.007(2) 0.015(2) 0.0101(19)
N1 0.0364(16) 0.0280(16) 0.0376(16) 0.0000(12) 0.0097(13) 0.0004(13)
N2 0.0309(15) 0.0289(16) 0.0373(16) -0.0005(13) 0.0072(12) -0.0006(12)
N3 0.0374(18) 0.0345(18) 0.067(2) -0.0105(16) 0.0166(16) 0.0005(14)
N4 0.0474(19) 0.0403(19) 0.056(2) -0.0063(16) 0.0253(16) -0.0059(16)
O1 0.0459(16) 0.0488(17) 0.0414(15) 0.0022(12) 0.0162(12) 0.0116(13)
O2 0.0396(14) 0.0429(16) 0.0487(16) 0.0062(12) 0.0154(12) 0.0097(12)
O3 0.082(2) 0.071(2) 0.0473(18) -0.0114(17) 0.0110(16) -0.0333(19)
O4 0.124(4) 0.126(4) 0.130(4) -0.029(3) 0.020(3) -0.076(4)
O5 0.151(4) 0.094(3) 0.072(3) 0.021(2) 0.013(3) 0.065(3)
O6 0.180(5) 0.135(4) 0.062(2) -0.021(3) 0.011(3) 0.107(4)
Cl1 0.0694(7) 0.0396(6) 0.0399(5) -0.0077(4) 0.0044(5) 0.0086(5)
Cu1 0.0369(3) 0.0312(3) 0.0376(3) -0.00098(19) 0.01228(19) 0.00429(19)

_geom_special_details            
;
 All esds (except the esd in the dihedral angle between two l.s. planes)
 are estimated using the full covariance matrix.  The cell esds are taken
 into account individually in the estimation of esds in distances, angles
 and torsion angles; correlations between esds in cell parameters are only
 used when they are defined by crystal symmetry.  An approximate (isotropic)
 treatment of cell esds is used for estimating esds involving l.s. planes.
;

loop_
_geom_bond_atom_site_label_1
_geom_bond_atom_site_label_2
_geom_bond_distance
_geom_bond_site_symmetry_2
_geom_bond_publ_flag
C1 N1 1.327(5) . ?
C1 C2 1.396(6) . ?
C1 H1 0.9300 . ?
C2 C3 1.370(6) . ?
C2 H2 0.9300 . ?
C3 C4 1.406(5) . ?
C3 H3 0.9300 . ?
C4 C14 1.380(5) . ?
C4 C5 1.458(5) . ?
C5 N3 1.360(5) . ?
C5 C8 1.398(6) . ?
C6 N3 1.312(5) . ?
C6 C7 1.405(7) . ?
C6 H6 0.9300 . ?
C7 N4 1.324(6) . ?
C7 H7 0.9300 . ?
C8 N4 1.367(5) . ?
C8 C9 1.454(5) . ?
C9 C13 1.390(5) . ?
C9 C10 1.408(5) . ?
C10 C11 1.364(6) . ?
C10 H10 0.9300 . ?
C11 C12 1.402(5) . ?
C11 H11 0.9300 . ?
C12 N2 1.327(5) . ?
C12 H12 0.9300 . ?
C13 N2 1.358(4) . ?
C13 C14 1.447(5) . ?
C14 N1 1.357(4) . ?
C15 O1 1.270(5) . ?
C15 C16 1.392(6) . ?
C15 C18 1.497(6) . ?
C16 C17 1.385(6) . ?
C16 H16 0.9300 . ?
C17 O2 1.273(4) . ?
C17 C19 1.504(6) . ?
C18 H18A 0.9600 . ?
C18 H18B 0.9600 . ?
C18 H18C 0.9600 . ?
C19 H19A 0.9600 . ?
C19 H19B 0.9600 . ?
C19 H19C 0.9600 . ?
N1 Cu1 2.005(3) . ?
N2 Cu1 2.017(3) . ?
O1 Cu1 1.898(3) . ?
O2 Cu1 1.895(3) . ?
O3 Cl1 1.431(3) . ?
O3 Cu1 2.402(3) . ?
O4 Cl1 1.417(5) . ?
O5 Cl1 1.394(4) . ?
O6 Cl1 1.386(4) . ?

loop_
_geom_angle_atom_site_label_1
_geom_angle_atom_site_label_2
_geom_angle_atom_site_label_3
_geom_angle
_geom_angle_site_symmetry_1
_geom_angle_site_symmetry_3
_geom_angle_publ_flag
N1 C1 C2 122.3(4) . . ?
N1 C1 H1 118.9 . . ?
C2 C1 H1 118.9 . . ?
C3 C2 C1 119.4(4) . . ?
C3 C2 H2 120.3 . . ?
C1 C2 H2 120.3 . . ?
C2 C3 C4 119.0(4) . . ?
C2 C3 H3 120.5 . . ?
C4 C3 H3 120.5 . . ?
C14 C4 C3 118.0(3) . . ?
C14 C4 C5 118.3(3) . . ?
C3 C4 C5 123.7(3) . . ?
N3 C5 C8 122.0(3) . . ?
N3 C5 C4 117.7(4) . . ?
C8 C5 C4 120.3(3) . . ?
N3 C6 C7 123.0(4) . . ?
N3 C6 H6 118.5 . . ?
C7 C6 H6 118.5 . . ?
N4 C7 C6 122.3(4) . . ?
N4 C7 H7 118.8 . . ?
C6 C7 H7 118.8 . . ?
N4 C8 C5 121.2(4) . . ?
N4 C8 C9 117.9(4) . . ?
C5 C8 C9 120.9(3) . . ?
C13 C9 C10 117.5(3) . . ?
C13 C9 C8 118.1(3) . . ?
C10 C9 C8 124.5(3) . . ?
C11 C10 C9 119.1(4) . . ?
C11 C10 H10 120.5 . . ?
C9 C10 H10 120.5 . . ?
C10 C11 C12 120.2(4) . . ?
C10 C11 H11 119.9 . . ?
C12 C11 H11 119.9 . . ?
N2 C12 C11 121.4(4) . . ?
N2 C12 H12 119.3 . . ?
C11 C12 H12 119.3 . . ?
N2 C13 C9 123.0(3) . . ?
N2 C13 C14 116.1(3) . . ?
C9 C13 C14 120.9(3) . . ?
N1 C14 C4 122.9(3) . . ?
N1 C14 C13 115.7(3) . . ?
C4 C14 C13 121.4(3) . . ?
O1 C15 C16 124.4(4) . . ?
O1 C15 C18 115.1(4) . . ?
C16 C15 C18 120.4(4) . . ?
C17 C16 C15 125.3(4) . . ?
C17 C16 H16 117.3 . . ?
C15 C16 H16 117.3 . . ?
O2 C17 C16 124.8(4) . . ?
O2 C17 C19 114.9(3) . . ?
C16 C17 C19 120.3(4) . . ?
C15 C18 H18A 109.5 . . ?
C15 C18 H18B 109.5 . . ?
H18A C18 H18B 109.5 . . ?
C15 C18 H18C 109.5 . . ?
H18A C18 H18C 109.5 . . ?
H18B C18 H18C 109.5 . . ?
C17 C19 H19A 109.5 . . ?
C17 C19 H19B 109.5 . . ?
H19A C19 H19B 109.5 . . ?
C17 C19 H19C 109.5 . . ?
H19A C19 H19C 109.5 . . ?
H19B C19 H19C 109.5 . . ?
C1 N1 C14 118.4(3) . . ?
C1 N1 Cu1 128.1(3) . . ?
C14 N1 Cu1 113.4(2) . . ?
C12 N2 C13 118.8(3) . . ?
C12 N2 Cu1 128.5(2) . . ?
C13 N2 Cu1 112.7(2) . . ?
C6 N3 C5 115.7(4) . . ?
C7 N4 C8 115.8(4) . . ?
C15 O1 Cu1 125.3(3) . . ?
C17 O2 Cu1 125.1(3) . . ?
Cl1 O3 Cu1 134.2(2) . . ?
O6 Cl1 O5 110.3(3) . . ?
O6 Cl1 O4 110.8(4) . . ?
O5 Cl1 O4 109.2(4) . . ?
O6 Cl1 O3 110.3(3) . . ?
O5 Cl1 O3 110.0(3) . . ?
O4 Cl1 O3 106.2(3) . . ?
O2 Cu1 O1 94.76(11) . . ?
O2 Cu1 N1 170.08(12) . . ?
O1 Cu1 N1 90.57(12) . . ?
O2 Cu1 N2 91.61(12) . . ?
O1 Cu1 N2 168.73(13) . . ?
N1 Cu1 N2 81.84(12) . . ?
O2 Cu1 O3 99.22(13) . . ?
O1 Cu1 O3 100.22(12) . . ?
N1 Cu1 O3 88.02(13) . . ?
N2 Cu1 O3 87.90(11) . . ?

_refine_diff_density_max         1.624
_refine_diff_density_min         -0.678
_refine_diff_density_rms         0.149

_shelx_res_file                  
;
TITL TRIDIB7_0m in P2(1)/n
    TRIDIB7_0m.res
    created by SHELXL-2016/6 at 09:16:13 on 07-Jan-2017
CELL 0.71073 10.1600 9.5194 20.4539 90.000 102.925 90.000
ZERR 4.00 0.0012 0.0010 0.0025 0.000 0.007 0.000
LATT 1
SYMM -x+1/2, y+1/2, -z+1/2
SFAC C  H  N  O  Cl Cu
UNIT 76  60  16  24  4  4
LIST 6 ! automatically inserted. Change 6 to 4 for CHECKCIF!!
ACTA
L.S. 4
BOND $H
FMAP 2
PLAN 3
SIZE 0.09 0.14 0.18
TEMP 23.000
WGHT    0.086100    1.089300
EXTI    0.005643
FVAR       0.09755
C1    1    0.193973   -0.001874    0.145820    11.00000    0.04818    0.04028 =
         0.03332    0.00014    0.00812    0.00210
AFIX  43
H1    2    0.162025    0.021983    0.183560    11.00000   -1.20000
AFIX   0
C2    1    0.287313   -0.111074    0.150499    11.00000    0.05064    0.04586 =
         0.04600    0.00759    0.00712    0.00903
AFIX  43
H2    2    0.314949   -0.160523    0.190430    11.00000   -1.20000
AFIX   0
C3    1    0.337886   -0.144807    0.095760    11.00000    0.04176    0.03602 =
         0.05148    0.00526    0.00720    0.00730
AFIX  43
H3    2    0.400053   -0.217351    0.098024    11.00000   -1.20000
AFIX   0
C4    1    0.294308   -0.068019    0.036130    11.00000    0.03379    0.02319 =
         0.04419   -0.00227    0.00767   -0.00356
C5    1    0.345421   -0.090668   -0.024224    11.00000    0.03612    0.02608 =
         0.05346   -0.00793    0.01466   -0.00508
C6    1    0.489963   -0.202398   -0.076229    11.00000    0.03894    0.03910 =
         0.07892   -0.01339    0.01903   -0.00088
AFIX  43
H6    2    0.557826   -0.267847   -0.076439    11.00000   -1.20000
AFIX   0
C7    1    0.438663   -0.125792   -0.135104    11.00000    0.04991    0.04731 =
         0.07290   -0.01776    0.03392   -0.00765
AFIX  43
H7    2    0.474605   -0.141536   -0.172474    11.00000   -1.20000
AFIX   0
C8    1    0.293569   -0.013174   -0.082352    11.00000    0.03743    0.02687 =
         0.04982   -0.00731    0.01855   -0.00636
C9    1    0.187506    0.090131   -0.084044    11.00000    0.03736    0.03071 =
         0.03994   -0.00282    0.01385   -0.00662
C10   1    0.125495    0.167645   -0.141288    11.00000    0.04871    0.04628 =
         0.03894   -0.00043    0.01671   -0.00348
AFIX  43
H10   2    0.149109    0.152339   -0.182091    11.00000   -1.20000
AFIX   0
C11   1    0.030328    0.265475   -0.136075    11.00000    0.04950    0.04335 =
         0.04165    0.00790    0.01141    0.00238
AFIX  43
H11   2   -0.012349    0.316358   -0.173675    11.00000   -1.20000
AFIX   0
C12   1   -0.003352    0.289559   -0.074196    11.00000    0.03918    0.02906 =
         0.04308    0.00348    0.00760    0.00358
AFIX  43
H12   2   -0.065484    0.359466   -0.070903    11.00000   -1.20000
AFIX   0
C13   1    0.145661    0.116427   -0.025011    11.00000    0.03209    0.02507 =
         0.03928   -0.00432    0.01014   -0.00404
C14   1    0.199248    0.036036    0.035093    11.00000    0.03467    0.02450 =
         0.03903   -0.00365    0.01008   -0.00489
C15   1   -0.103355    0.274476    0.182974    11.00000    0.03857    0.04272 =
         0.03993   -0.00723    0.01183   -0.00159
C16   1   -0.187995    0.376957    0.147583    11.00000    0.04616    0.03746 =
         0.05043   -0.00505    0.01929    0.00814
AFIX  43
H16   2   -0.243652    0.425123    0.170360    11.00000   -1.20000
AFIX   0
C17   1   -0.196097    0.413063    0.081202    11.00000    0.03443    0.02842 =
         0.05098   -0.00124    0.00979   -0.00120
C18   1   -0.113131    0.234982    0.252597    11.00000    0.05657    0.07149 =
         0.04161   -0.00856    0.01428    0.00612
AFIX 137
H18A  2   -0.178794    0.161637    0.250499    11.00000   -1.50000
H18B  2   -0.140072    0.315503    0.274671    11.00000   -1.50000
H18C  2   -0.026793    0.202488    0.277255    11.00000   -1.50000
AFIX   0
C19   1   -0.302385    0.514310    0.046220    11.00000    0.05106    0.03814 =
         0.06272    0.00738    0.01492    0.01009
AFIX 137
H19A  2   -0.260069    0.599574    0.036483    11.00000   -1.50000
H19B  2   -0.363288    0.534816    0.074701    11.00000   -1.50000
H19C  2   -0.351651    0.473176    0.005145    11.00000   -1.50000
AFIX   0
N1    3    0.149254    0.069078    0.089359    11.00000    0.03640    0.02798 =
         0.03758   -0.00004    0.00974    0.00045
N2    3    0.051495    0.214772   -0.020217    11.00000    0.03088    0.02892 =
         0.03727   -0.00049    0.00720   -0.00061
N3    3    0.446514   -0.185833   -0.020955    11.00000    0.03741    0.03452 =
         0.06742   -0.01048    0.01660    0.00048
N4    3    0.340906   -0.031923   -0.139280    11.00000    0.04744    0.04029 =
         0.05586   -0.00629    0.02528   -0.00592
O1    4   -0.017665    0.204880    0.159537    11.00000    0.04591    0.04885 =
         0.04136    0.00223    0.01625    0.01158
O2    4   -0.120909    0.363295    0.044696    11.00000    0.03965    0.04291 =
         0.04868    0.00618    0.01542    0.00971
O3    4    0.208286    0.386104    0.099866    11.00000    0.08246    0.07121 =
         0.04730   -0.01142    0.01095   -0.03334
O4    4    0.403997    0.502975    0.143110    11.00000    0.12450    0.12637 =
         0.13005   -0.02852    0.01978   -0.07624
O5    4    0.340846    0.320854    0.202679    11.00000    0.15087    0.09433 =
         0.07220    0.02097    0.01341    0.06536
O6    4    0.223288    0.526747    0.193356    11.00000    0.18030    0.13464 =
         0.06164   -0.02123    0.01130    0.10676
CL1   5    0.293391    0.434612    0.161143    11.00000    0.06945    0.03959 =
         0.03987   -0.00765    0.00440    0.00863
CU1   6    0.018335    0.229654    0.073124    11.00000    0.03685    0.03120 =
         0.03764   -0.00098    0.01228    0.00429
HKLF 4 1 1 0 0 0 1 0 0 0 1


REM  TRIDIB7_0m in P2(1)/n
REM R1 =  0.0559 for    3228 Fo > 4sig(Fo)  and  0.0830 for all    4514 data
REM    283 parameters refined using      0 restraints

END

WGHT      0.0861      1.0893

REM Highest difference peak  1.624,  deepest hole -0.678,  1-sigma level  0.149
Q1    1  -0.0218  0.3782 -0.2017  11.00000  0.05    1.62
Q2    1   0.3502 -0.1708  0.2247  11.00000  0.05    0.66
Q3    1   0.3180 -0.0559 -0.0556  11.00000  0.05    0.62
;
_shelx_res_checksum              9791
